# Supplementary material for: The relationship between violence history in patients with severe mental disorders and child abuse of their children
Source: PeerJ. 2026 Apr 7;14:e21028. doi: 10.7717/peerj.21028 (PMC13068010; doi:10.7717/peerj.21028)
Supplement: Supplemental Information 4 [file peerj-14-21028-s004.xls]

## Sheet: peerj-121814-
NO	Gender of children	Age of children(years)	Age of children(category)	Currently attending school	Residence place	Gender of SMD	Age of SMD(years)	Age of SMD	Education of SMD	Type of SMD	Duration of SMD （years）	Hospitalization times of SMD	Violence history of SMD	Presence of physical health problems in family members	Relapse of mental illness in family members	Individuals with mental illness	Household poverty status	abuse or ridicule	being threated	being pushed, grabbed or thrown	severe beatings	Emotional abuse	Physical abuse	At least one type of abuse	Multiple types of abuse
328	1	16	3	1	2	2	37	1	3	1	2	1	0	0	0	0	0	0	0	0	0	0	0	0	0
363	1	17	3	1	2	1	48	2	1	2	2	0	0	0	1	0	1	0	0	0	0	0	0	0	0
356	2	12	2	1	2	2	38	1	3	1	2	1	0	0	0	0	1	0	0	0	0	0	0	0	0
359	2	16	3	1	2	1	53	3	3	1	2	2	0	0	1	0	0	0	0	0	0	0	0	0	0
361	2	17	3	1	2	2	40	2	3	1	2	2	0	0	1	0	0	0	0	0	0	0	0	0	0
316	2	17	3	1	2	2	50	3	3	1	2	2	0	0	0	0	1	0	0	0	0	0	0	0	0
289	2	14	2	1	2	1	44	2	3	2	2	0	0	1	1	0	1	0	0	0	0	0	0	0	0
358	2	12	2	1	2	2	43	2	3	1	2	2	0	0	0	0	1	0	0	0	0	0	0	0	0
290	1	9	1	1	2	2	39	1	1	1	2	2	0	0	1	0	1	0	0	0	0	0	0	0	0
317	1	12	2	1	2	2	33	1	1	2	1	0	0	0	0	0	1	0	0	0	0	0	0	0	0
156	2	15	3	1	2	2	41	2	1	2	1	0	0	0	0	0	1	0	0	0	0	0	0	0	0
158	2	14	2	1	2	1	42	2	3	2	2	1	0	0	0	0	1	0	0	0	0	0	0	0	0
159	2	14	2	1	2	1	42	2	3	2	2	1	0	0	0	0	1	0	0	0	0	0	0	0	0
241	1	10	1	1	2	1	38	1	2	2	1	2	0	0	1	0	1	1	0	0	0	1	0	1	1
212	1	12	2	1	2	2	41	2	1	1	2	2	0	0	0	0	1	1	0	1	0	1	1	1	2
222	2	14	2	1	2	2	40	2	3	2	1	2	1	1	0	0	0	0	0	0	0	0	0	0	0
225	1	9	1	1	2	2	40	2	3	2	1	2	1	1	0	0	0	0	0	0	0	0	0	0	0
286	1	12	2	1	2	1	50	3	3	1	2	2	0	0	1	0	0	1	0	1	0	1	1	1	2
330	2	15	3	1	1	2	45	2	1	1	2	0	0	0	0	0	1	0	0	0	0	0	0	0	0
253	1	9	1	1	1	2	36	1	2	1	2	1	0	0	0	0	0	0	0	0	0	0	0	0	0
265	2	15	3	1	2	2	45	2	1	1	2	2	0	0	0	0	0	0	0	0	0	0	0	0	0
267	2	11	1	1	2	1	40	2	3	1	2	0	0	0	0	0	1	0	0	0	0	0	0	0	0
332	2	12	2	1	2	1	38	1	1	2	2	0	0	0	0	0	1	0	0	0	0	0	0	0	0
306	1	17	3	1	2	1	58	3	2	2	2	1	1	0	0	0	1	0	0	0	0	0	0	0	0
326	1	11	1	1	2	1	37	1	2	1	2	0	0	0	0	0	0	0	0	0	0	0	0	0	0
315	1	13	2	1	2	1	47	2	1	1	2	1	0	0	0	0	0	0	0	0	0	0	0	0	0
348	2	9	1	1	2	2	40	2	3	1	2	2	0	0	0	1	0	0	0	0	0	0	0	0	0
339	1	15	3	1	2	1	48	2	3	2	2	1	0	0	0	1	0	1	1	1	1	1	1	1	2
343	2	9	1	1	2	1	42	2	2	2	2	1	0	0	0	1	1	0	0	0	0	0	0	0	0
371	1	12	2	1	2	2	40	2	1	1	2	1	0	0	0	0	0	0	0	0	0	0	0	0	0
430	1	13	2	1	2	2	35	1	2	1	2	1	0	0	1	0	1	1	0	0	0	1	0	1	1
452	2	14	2	1	2	1	51	3	2	2	2	2	0	0	0	0	1	0	0	0	0	0	0	0	0
300	1	11	1	1	2	2	37	1	3	2	2	2	0	0	0	0	0	0	0	0	0	0	0	0	0
384	1	10	1	1	1	2	43	2	3	1	2	0	0	0	0	0	1	1	1	1	1	1	1	1	2
302	1	10	1	1	1	2	34	1	3	1	2	0	0	0	0	0	1	0	0	0	0	0	0	0	0
377	2	17	3	2	2	1	47	2	3	1	2	0	0	1	0	0	0	1	1	1	1	1	1	1	2
344	1	11	1	1	2	2	42	2	3	1	2	0	1	0	1	0	1	0	0	0	0	0	0	0	0
433	1	10	1	1	2	1	36	1	2	2	2	1	0	0	1	0	1	1	0	0	0	1	0	1	1
347	1	11	1	1	2	2	35	1	2	1	2	0	1	0	0	0	1	0	0	0	0	0	0	0	0
312	1	11	1	1	2	2	41	2	3	2	2	0	0	1	1	0	1	1	0	1	0	1	1	1	2
335	2	17	3	1	2	2	47	2	3	2	2	2	0	0	0	0	0	0	0	0	0	0	0	0	0
309	2	11	1	1	2	1	39	1	2	1	2	1	0	1	0	1	0	1	1	1	1	1	1	1	2
295	1	9	1	1	2	1	37	1	2	1	2	1	0	0	0	0	1	0	0	0	0	0	0	0	0
292	1	15	3	1	2	2	48	2	2	1	2	1	0	0	1	0	1	1	0	0	0	1	0	1	1
293	2	11	1	1	1	2	37	1	1	1	2	1	0	0	0	1	0	0	0	0	0	0	0	0	0
307	2	16	3	1	2	1	51	3	3	1	2	1	1	0	1	0	0	0	0	0	0	0	0	0	0
329	1	13	2	1	2	2	44	2	1	2	2	0	0	0	0	0	1	0	0	0	0	0	0	0	0
299	2	13	2	1	2	1	45	2	3	2	1	1	0	0	1	0	0	0	0	0	0	0	0	0	0
117	1	15	3	1	2	1	51	3	3	1	2	1	0	0	0	1	1	1	0	0	0	1	0	1	1
240	1	15	3	1	2	1	51	3	3	1	2	1	0	0	0	1	1	0	0	0	0	0	0	0	0
318	2	15	3	1	2	1	42	2	3	2	2	1	0	0	0	0	0	0	0	0	0	0	0	0	0
367	2	17	3	2	2	2	44	2	2	1	2	0	0	0	0	0	0	1	0	0	0	1	0	1	1
362	2	9	1	1	2	1	43	2	3	2	2	0	0	0	0	0	0	0	0	0	0	0	0	0	0
310	1	12	2	1	2	2	45	2	2	2	2	2	0	0	0	1	1	0	0	0	0	0	0	0	0
321	1	10	1	1	1	2	31	1	1	2	1	2	0	0	1	1	0	1	0	0	0	1	0	1	1
308	1	14	2	1	2	2	39	1	1	1	2	2	0	0	0	0	1	0	0	0	0	0	0	0	0
294	2	16	3	1	2	2	44	2	2	1	2	2	0	0	0	0	0	0	0	0	0	0	0	0	0
397	1	9	1	1	1	2	33	1	1	1	2	1	0	0	0	1	1	0	0	0	0	0	0	0	0
394	2	9	1	1	1	2	32	1	2	1	2	1	0	0	0	0	1	0	0	0	0	0	0	0	0
181	2	10	1	1	2	1	40	2	1	1	2	0	0	0	0	0	1	0	0	0	0	0	0	0	0
180	1	16	3	1	2	1	39	1	1	1	2	0	0	1	0	0	1	0	0	0	0	0	0	0	0
13	2	15	3	1	1	1	44	2	2	1	1	1	0	0	0	0	1	0	0	0	0	0	0	0	0
16	1	13	2	1	1	2	39	1	2	1	2	0	0	0	0	0	1	0	0	0	0	0	0	0	0
49	1	13	2	1	1	2	37	1	3	1	1	1	0	0	0	0	1	1	0	0	0	1	0	1	1
50	1	16	3	1	1	2	58	3	1	1	2	0	0	0	0	0	1	0	0	0	0	0	0	0	0
47	2	16	3	1	1	2	44	2	2	1	2	1	0	0	0	0	1	1	0	0	0	1	0	1	1
48	2	15	3	1	1	2	35	1	2	1	2	0	0	0	0	0	1	0	0	0	0	0	0	0	0
14	1	9	1	1	1	2	36	1	2	1	2	0	0	0	0	0	1	0	0	0	0	0	0	0	0
18	2	11	1	1	1	2	34	1	2	1	2	0	0	0	0	0	1	0	0	0	0	0	0	0	0
21	1	10	1	1	1	2	42	2	1	1	2	1	0	0	0	0	0	0	0	0	0	0	0	0	0
22	2	15	3	1	1	2	42	2	1	1	2	1	0	0	0	0	0	0	0	0	0	0	0	0	0
74	1	17	3	1	1	1	50	3	2	1	2	1	0	0	1	0	1	0	0	0	0	0	0	0	0
63	1	13	2	1	1	2	38	1	1	1	2	0	0	0	0	0	1	0	0	0	0	0	0	0	0
64	1	12	2	1	1	2	38	1	1	1	2	0	0	0	0	0	1	0	0	0	0	0	0	0	0
71	1	16	3	1	1	2	48	2	2	1	1	2	0	0	0	0	1	0	0	0	0	0	0	0	0
70	2	12	2	1	1	2	34	1	2	1	2	0	0	0	0	0	1	0	0	0	0	0	0	0	0
66	2	10	1	1	1	2	32	1	1	1	1	1	0	0	0	0	1	0	0	0	0	0	0	0	0
67	1	10	1	1	1	2	35	1	2	1	1	1	0	0	0	0	1	0	0	0	0	0	0	0	0
396	1	10	1	1	1	2	32	1	1	2	2	0	0	0	0	0	1	0	0	0	0	0	0	0	0
68	1	14	2	1	1	2	40	2	1	1	2	0	0	0	0	0	1	0	0	0	0	0	0	0	0
110	1	16	3	1	1	2	37	1	2	1	2	2	0	0	0	0	1	0	0	0	0	0	0	0	0
112	2	11	1	1	1	1	39	1	2	1	2	0	0	0	0	0	1	1	0	0	0	1	0	1	1
85	1	9	1	1	1	2	35	1	1	1	2	1	0	0	0	0	1	0	0	0	0	0	0	0	0
100	2	10	1	1	1	2	35	1	1	1	2	1	0	0	0	0	1	0	0	0	0	0	0	0	0
96	1	16	3	1	2	2	36	1	3	1	2	2	0	0	0	0	0	0	0	0	0	0	0	0	0
69	1	15	3	1	1	2	43	2	3	1	2	0	0	0	0	0	1	0	0	0	0	0	0	0	0
92	2	12	2	1	1	1	42	2	2	1	2	1	0	0	0	0	1	0	0	0	0	0	0	0	0
94	1	9	1	1	1	2	34	1	1	2	2	0	0	0	0	0	1	0	0	0	0	0	0	0	0
90	1	15	3	1	1	1	45	2	1	2	2	1	0	0	0	0	1	0	0	0	0	0	0	0	0
160	1	10	1	1	2	2	33	1	1	1	2	1	1	0	0	0	1	0	0	0	0	0	0	0	0
99	2	11	1	1	1	2	31	1	2	1	2	0	0	0	0	0	1	0	0	0	0	0	0	0	0
319	1	17	3	1	1	2	43	2	1	1	2	0	0	0	0	0	1	0	0	0	0	0	0	0	0
365	1	9	1	1	1	1	42	2	3	1	2	0	0	0	0	0	1	0	0	0	0	0	0	0	0
320	2	14	2	1	1	1	46	2	2	1	2	1	0	0	0	0	1	0	0	0	0	0	0	0	0
370	1	10	1	1	1	2	42	2	1	1	2	0	0	0	0	0	1	0	0	0	0	0	0	0	0
369	2	16	3	1	1	2	43	2	2	1	2	1	0	0	0	0	1	0	0	0	0	0	0	0	0
314	2	12	2	1	1	2	38	1	3	1	2	1	0	0	0	0	1	0	0	0	0	0	0	0	0
206	1	13	2	1	1	2	45	2	1	1	2	1	0	0	0	0	1	0	0	0	0	0	0	0	0
338	2	16	3	2	1	2	48	2	2	1	2	1	0	0	0	0	1	0	0	0	0	0	0	0	0
345	2	12	2	1	2	2	36	1	2	1	2	0	0	0	0	0	1	0	0	0	0	0	0	0	0
373	1	10	1	1	1	2	32	1	1	2	2	0	0	0	0	0	1	1	0	0	0	1	0	1	1
438	1	11	1	1	1	2	48	2	2	1	1	1	0	0	0	0	1	0	0	0	0	0	0	0	0
376	1	11	1	1	1	2	40	2	1	1	2	1	0	0	0	0	1	0	0	0	0	0	0	0	0
375	2	11	1	1	1	2	36	1	2	1	2	1	0	0	0	0	1	0	0	0	0	0	0	0	0
352	2	12	2	1	2	2	34	1	2	1	2	1	0	0	0	0	1	0	0	0	0	0	0	0	0
414	1	16	3	1	1	2	37	1	1	1	2	0	0	0	0	0	1	0	0	0	0	0	0	0	0
353	2	15	3	1	1	2	36	1	1	2	2	0	0	0	0	0	1	0	0	0	0	0	0	0	0
357	1	9	1	1	1	2	36	1	1	2	2	0	0	0	0	0	1	0	0	0	0	0	0	0	0
420	1	10	1	1	1	2	39	1	2	1	2	0	0	0	0	0	1	0	0	0	0	0	0	0	0
136	2	9	1	1	1	1	34	1	2	1	2	1	0	0	0	0	1	0	0	0	0	0	0	0	0
421	1	12	2	1	1	2	35	1	1	2	2	0	0	0	0	0	1	0	0	0	0	0	0	0	0
423	2	12	2	1	1	2	42	2	1	1	2	1	0	0	0	0	1	0	0	0	0	0	0	0	0
429	1	12	2	1	1	2	33	1	1	1	2	1	0	0	0	0	1	0	0	0	0	0	0	0	0
194	1	10	1	1	1	1	34	1	1	1	2	1	0	0	0	1	1	0	0	0	0	0	0	0	0
427	1	13	2	1	2	2	40	2	1	1	2	2	0	0	0	0	1	0	0	0	0	0	0	0	0
61	2	15	3	2	1	1	46	2	2	1	2	2	1	0	0	0	1	0	0	0	0	0	0	0	0
182	1	14	2	2	1	2	39	1	2	1	2	2	0	0	0	0	1	0	0	0	0	0	0	0	0
105	2	9	1	1	1	2	35	1	2	1	2	2	0	0	0	0	1	0	0	0	0	0	0	0	0
217	1	16	3	2	1	2	40	2	2	1	2	1	0	0	0	0	1	0	0	0	0	0	0	0	0
218	1	12	2	2	1	1	40	2	2	1	2	1	0	0	0	1	1	0	0	0	0	0	0	0	0
219	1	12	2	2	1	1	40	2	1	2	2	2	0	0	0	0	1	0	0	0	0	0	0	0	0
216	2	12	2	2	1	2	33	1	2	1	2	2	0	0	0	0	1	0	0	0	0	0	0	0	0
215	1	15	3	2	1	2	49	2	2	2	2	1	0	0	1	0	1	1	0	0	0	1	0	1	1
398	2	17	3	1	1	2	39	1	2	1	2	1	0	0	0	0	1	0	0	0	0	0	0	0	0
401	1	14	2	1	2	2	39	1	2	1	2	1	0	0	0	0	1	0	0	0	0	0	0	0	0
360	1	9	1	1	1	1	38	1	2	1	2	2	0	0	0	0	1	0	0	0	0	0	0	0	0
386	1	9	1	1	1	1	43	2	2	1	2	0	0	0	1	0	0	0	0	0	0	0	0	0	0
382	2	16	3	1	1	1	43	2	1	1	1	0	0	0	0	0	1	0	0	0	0	0	0	0	0
425	2	10	1	1	1	1	45	2	1	1	2	0	0	0	0	0	1	1	0	0	0	1	0	1	1
380	2	12	2	1	1	1	39	1	1	1	2	0	0	0	0	0	0	0	0	0	0	0	0	0	0
410	1	14	2	1	1	2	36	1	1	1	2	1	0	0	0	0	1	0	0	0	0	0	0	0	0
428	2	12	2	1	1	2	38	1	2	1	2	0	0	0	0	0	1	0	0	0	0	0	0	0	0
422	1	14	2	1	1	2	37	1	1	1	2	0	0	0	0	0	1	0	0	0	0	0	0	0	0
355	2	12	2	1	1	2	32	1	2	1	1	1	0	0	0	0	1	0	0	0	0	0	0	0	0
349	2	12	2	1	1	2	36	1	2	1	2	0	0	0	0	0	0	0	0	0	0	0	0	0	0
374	1	11	1	1	1	2	39	1	1	1	2	0	0	0	0	0	1	0	0	0	0	0	0	0	0
390	2	16	3	1	1	1	69	3	1	1	2	0	0	0	0	0	1	0	0	0	0	0	0	0	0
364	1	14	2	1	1	2	42	2	1	1	2	0	0	0	0	0	1	0	0	0	0	0	0	0	0
379	1	12	2	1	1	1	37	1	1	1	2	0	1	0	0	0	1	0	0	0	0	0	0	0	0
391	1	13	2	1	1	2	42	2	2	1	2	1	0	0	0	0	1	0	0	0	0	0	0	0	0
412	1	14	2	1	1	2	40	2	2	1	2	2	0	0	0	0	1	0	0	0	0	0	0	0	0
389	1	14	2	1	1	2	44	2	1	1	2	0	0	0	0	0	1	0	0	0	0	0	0	0	0
327	1	17	3	2	2	1	38	1	2	2	2	0	0	0	0	0	1	0	0	0	0	0	0	0	0
381	2	11	1	1	1	2	37	1	1	1	2	0	0	0	0	0	1	0	0	0	0	0	0	0	0
372	2	10	1	1	1	2	33	1	2	1	2	2	0	0	0	0	1	0	0	0	0	0	0	0	0
366	1	17	3	1	1	1	46	2	1	2	2	0	0	0	1	1	1	0	0	0	0	0	0	0	0
43	1	9	1	1	2	2	45	2	1	1	1	1	1	0	1	0	1	1	0	1	1	1	1	1	2
1	1	14	2	1	1	2	40	2	1	1	2	2	0	0	0	0	1	0	0	0	0	0	0	0	0
104	1	11	1	1	1	2	45	2	1	1	2	0	0	0	0	0	1	0	0	0	0	0	0	0	0
106	2	15	3	1	1	2	45	2	1	1	2	0	0	0	0	0	1	0	0	0	0	0	0	0	0
342	2	17	3	1	1	2	51	3	1	1	2	1	0	0	0	0	1	0	0	0	0	0	0	0	0
8	1	10	1	1	1	2	32	1	2	1	2	2	0	0	0	0	0	0	0	0	0	0	0	0	0
322	2	16	3	1	1	1	49	2	1	1	2	1	1	0	0	0	1	0	0	0	0	0	0	0	0
368	2	10	1	1	1	2	35	1	1	1	2	2	0	0	0	1	1	0	0	0	0	0	0	0	0
23	1	17	3	1	1	1	48	2	2	2	2	0	0	0	0	0	1	0	0	0	0	0	0	0	0
19	2	12	2	1	1	2	33	1	1	2	2	0	0	0	0	0	1	0	0	0	0	0	0	0	0
6	1	14	2	1	1	1	49	2	2	1	2	0	0	0	0	0	1	0	0	0	0	0	0	0	0
5	2	12	2	1	1	2	36	1	1	2	2	0	0	0	0	0	1	0	0	0	0	0	0	0	0
46	1	16	3	1	1	2	36	1	1	2	2	0	0	0	0	0	1	0	0	0	0	0	0	0	0
139	1	13	2	1	1	1	38	1	2	1	2	0	1	0	0	0	1	0	0	0	0	0	0	0	0
323	2	15	3	1	1	2	40	2	1	2	2	0	0	0	0	0	1	0	0	0	0	0	0	0	0
439	1	10	1	1	1	2	45	2	1	2	2	0	0	0	0	0	1	0	0	0	0	0	0	0	0
416	1	10	1	1	1	1	32	1	2	1	1	2	0	0	0	0	1	0	0	0	0	0	0	0	0
10	1	13	2	1	1	2	36	1	3	1	2	1	0	0	0	0	1	0	0	0	0	0	0	0	0
408	2	11	1	1	1	2	40	2	1	1	2	1	0	0	0	0	1	0	0	0	0	0	0	0	0
39	2	9	1	2	1	1	47	2	2	1	2	0	0	0	0	0	1	0	0	0	0	0	0	0	0
26	2	11	1	1	1	2	31	1	3	1	2	2	0	0	0	0	0	0	0	0	0	0	0	0	0
29	2	13	2	1	1	1	43	2	2	1	2	2	0	0	0	0	1	0	0	0	0	0	0	0	0
25	1	13	2	1	1	2	34	1	2	1	2	2	1	0	1	1	0	1	0	1	0	1	1	1	2
55	2	11	1	1	1	2	46	2	1	1	2	1	0	0	0	0	0	0	0	0	0	0	0	0	0
59	1	13	2	1	1	2	49	2	1	1	2	1	0	0	1	0	1	0	0	0	0	0	0	0	0
24	1	15	3	1	1	2	38	1	2	1	2	2	1	0	0	0	0	0	0	0	0	0	0	0	0
118	2	17	3	1	1	2	38	1	1	1	2	1	1	0	0	0	1	0	0	0	1	0	1	1	1
44	1	17	3	1	1	1	52	3	2	1	2	2	1	0	0	0	1	0	0	0	0	0	0	0	0
78	2	14	2	1	1	2	36	1	2	1	2	0	0	0	0	1	1	0	0	0	0	0	0	0	0
200	1	11	1	1	1	2	36	1	2	1	2	0	0	0	0	1	1	0	0	0	0	0	0	0	0
95	1	17	3	1	1	2	46	2	2	1	2	2	0	0	0	0	0	0	0	0	0	0	0	0	0
97	1	14	2	1	1	2	50	3	1	1	2	1	0	0	0	0	1	1	0	0	0	1	0	1	1
271	2	15	3	1	1	2	36	1	1	2	2	0	0	0	0	0	1	0	0	0	0	0	0	0	0
270	1	17	3	1	1	2	44	2	1	1	2	0	0	0	0	0	1	0	0	0	0	0	0	0	0
273	1	10	1	1	1	2	32	1	1	1	1	1	0	0	1	0	0	1	0	0	0	1	0	1	1
60	1	9	1	1	1	2	29	1	2	1	2	2	1	0	1	0	0	0	0	0	0	0	0	0	0
45	1	14	2	1	1	1	44	2	2	1	2	1	0	0	0	0	1	0	0	0	0	0	0	0	0
124	2	10	1	1	1	1	35	1	2	2	2	0	0	0	0	0	1	0	0	0	0	0	0	0	0
202	2	10	1	1	1	2	31	1	2	1	2	2	0	0	0	0	1	0	0	0	0	0	0	0	0
122	1	9	1	1	1	2	30	1	1	2	1	0	0	0	0	0	1	0	0	0	0	0	0	0	0
228	1	13	2	1	1	2	43	2	1	1	2	1	0	0	0	0	1	0	0	0	0	0	0	0	0
12	1	12	2	1	1	2	46	2	2	1	2	2	0	0	0	0	1	0	0	0	0	0	0	0	0
4	2	12	2	1	1	2	40	2	2	1	1	1	0	0	0	0	1	0	0	0	0	0	0	0	0
284	1	11	1	1	1	1	35	1	2	1	2	2	0	0	0	0	1	0	0	0	0	0	0	0	0
393	1	11	1	1	1	2	38	1	3	1	2	2	0	0	0	0	1	0	0	0	0	0	0	0	0
447	2	11	1	1	2	1	46	2	2	1	2	1	0	0	0	0	1	0	0	0	0	0	0	0	0
442	1	13	2	1	1	1	43	2	2	1	2	1	0	0	0	0	1	0	0	0	0	0	0	0	0
443	1	10	1	1	1	2	38	1	2	2	2	1	0	0	1	0	1	0	0	0	0	0	0	0	0
437	2	14	2	1	1	2	38	1	2	2	2	2	0	0	0	0	1	0	0	0	0	0	0	0	0
446	2	9	1	1	1	2	32	1	1	2	2	0	0	0	0	0	1	0	0	0	0	0	0	0	0
392	2	9	1	1	1	2	36	1	2	1	2	0	0	0	0	0	1	0	0	0	0	0	0	0	0
448	2	9	1	1	1	2	36	1	3	1	2	1	0	0	0	0	1	0	0	0	0	0	0	0	0
120	2	11	1	1	1	1	43	2	2	1	2	1	0	0	0	0	1	0	0	0	0	0	0	0	0
450	2	16	3	1	1	2	38	1	1	1	2	0	0	1	0	0	1	0	0	0	0	0	0	0	0
378	2	16	3	1	1	2	49	2	1	1	2	1	0	0	0	0	1	0	0	0	0	0	0	0	0
406	1	17	3	1	1	2	41	2	1	1	2	0	0	0	0	0	1	0	0	0	0	0	0	0	0
411	2	17	3	1	1	2	44	2	1	1	2	0	0	0	0	0	1	0	0	0	0	0	0	0	0
417	2	12	2	1	1	2	44	2	1	1	2	0	0	0	0	0	1	0	0	0	0	0	0	0	0
415	2	15	3	1	1	1	39	1	1	1	2	0	0	0	0	0	1	0	0	0	0	0	0	0	0
395	1	17	3	1	1	2	41	2	1	1	2	2	0	0	0	0	1	0	0	0	0	0	0	0	0
108	2	16	3	1	1	2	43	2	1	1	2	0	0	0	0	0	1	0	0	0	0	0	0	0	0
65	2	14	2	1	1	2	39	1	2	1	2	0	0	0	0	0	1	0	0	0	0	0	0	0	0
72	1	11	1	1	1	2	39	1	2	1	2	0	0	0	0	0	1	0	0	0	0	0	0	0	0
52	2	15	3	1	1	1	42	2	2	1	2	0	1	0	0	0	1	0	0	0	0	0	0	0	0
53	1	13	2	1	1	1	42	2	2	1	2	0	0	0	0	0	1	0	0	0	0	0	0	0	0
54	1	12	2	1	1	2	36	1	2	1	2	0	0	0	0	0	1	0	0	0	0	0	0	0	0
77	1	14	2	1	1	1	50	3	1	2	2	0	0	0	0	0	1	0	0	0	0	0	0	0	0
80	2	16	3	1	1	1	50	3	1	2	2	0	0	0	0	0	1	0	0	0	0	0	0	0	0
11	1	10	1	1	1	2	47	2	2	1	2	1	1	0	0	0	1	1	0	0	0	1	0	1	1
17	2	17	3	2	1	2	63	3	1	1	2	1	0	0	0	0	1	0	0	0	0	0	0	0	0
15	1	9	1	1	1	1	32	1	2	1	2	0	0	0	1	1	1	0	0	0	0	0	0	0	0
404	2	14	2	1	1	2	38	1	2	1	2	2	0	0	0	0	1	0	0	0	0	0	0	0	0
20	1	17	3	1	1	1	46	2	3	2	2	1	0	0	0	0	1	0	0	0	0	0	0	0	0
31	2	11	1	1	1	2	42	2	1	1	2	0	0	0	0	0	1	1	0	1	0	1	1	1	2
227	2	17	3	1	1	2	42	2	1	1	2	0	0	0	0	0	1	0	0	0	0	0	0	0	0
57	2	16	3	1	1	1	43	2	1	1	2	0	0	1	1	0	1	0	0	0	0	0	0	0	0
399	1	11	1	1	1	2	39	1	1	1	2	1	0	0	0	0	1	0	0	0	0	0	0	0	0
251	2	13	2	1	2	2	38	1	3	1	2	2	0	0	0	0	1	0	0	0	0	0	0	0	0
125	2	11	1	2	1	2	37	1	1	1	2	1	0	1	0	0	1	0	0	0	0	0	0	0	0
127	1	11	1	2	1	2	32	1	2	1	2	1	0	0	0	0	1	0	0	0	0	0	0	0	0
86	1	12	2	1	1	2	36	1	2	1	1	1	0	0	0	0	0	0	0	0	0	0	0	0	0
87	2	12	2	1	1	2	40	2	1	1	2	0	1	0	0	0	1	1	1	1	1	1	1	1	2
91	2	13	2	1	1	1	37	1	2	2	2	1	0	0	0	0	1	0	0	0	0	0	0	0	0
88	1	15	3	1	1	2	47	2	1	2	2	0	0	0	0	0	1	0	0	0	0	0	0	0	0
89	1	15	3	1	1	2	36	1	2	2	1	1	0	0	0	0	0	0	0	0	0	0	0	0	0
114	2	11	1	1	1	2	32	1	2	2	2	0	0	0	0	0	1	0	0	0	0	0	0	0	0
123	1	12	2	1	1	2	46	2	1	1	2	0	1	0	0	0	1	0	0	0	0	0	0	0	0
250	2	11	1	1	2	2	43	2	1	1	2	0	0	0	1	0	0	1	0	1	1	1	1	1	2
131	1	13	2	1	1	2	35	1	3	1	2	2	0	0	0	0	0	0	0	0	0	0	0	0	0
132	2	10	1	1	1	2	35	1	3	1	2	2	0	0	0	1	1	0	0	0	0	0	0	0	0
161	1	12	2	1	1	2	32	1	3	1	2	2	0	0	0	1	1	0	0	0	0	0	0	0	0
186	2	9	1	1	1	2	36	1	1	1	2	0	0	0	0	0	1	1	1	1	1	1	1	1	2
188	2	13	2	1	1	2	37	1	1	1	2	0	0	0	0	0	1	0	0	0	0	0	0	0	0
211	1	12	2	1	1	2	34	1	1	1	2	0	0	0	0	0	1	0	0	0	0	0	0	0	0
150	2	17	3	1	1	2	39	1	1	1	2	0	0	0	0	0	1	0	0	0	0	0	0	0	0
203	1	13	2	1	1	1	39	1	2	1	2	2	0	0	0	0	1	0	0	0	0	0	0	0	0
176	2	16	3	1	1	2	49	2	1	1	2	0	0	0	0	0	1	0	0	0	0	0	0	0	0
140	1	9	1	1	1	1	43	2	2	1	1	0	0	0	0	0	1	0	0	0	0	0	0	0	0
226	2	13	2	1	1	2	34	1	2	1	2	2	0	0	0	0	1	0	0	0	0	0	0	0	0
201	2	14	2	1	1	2	40	2	1	2	1	2	0	0	0	0	1	0	0	0	0	0	0	0	0
204	1	16	3	1	1	2	38	1	1	1	2	2	0	0	0	0	1	1	0	0	0	1	0	1	1
177	2	10	1	1	1	2	40	2	3	1	1	2	0	0	1	0	1	0	0	0	0	0	0	0	0
259	2	12	2	1	2	2	49	2	2	1	2	0	0	0	0	0	1	0	0	0	0	0	0	0	0
174	1	15	3	1	1	1	40	2	2	1	2	0	1	0	0	0	1	1	0	0	0	1	0	1	1
168	2	16	3	1	1	2	41	2	2	1	2	0	0	0	0	0	1	0	0	0	0	0	0	0	0
170	1	11	1	1	1	2	40	2	1	1	2	1	0	0	0	0	1	0	0	0	0	0	0	0	0
171	2	17	3	1	1	2	40	2	1	1	2	1	0	0	0	0	1	0	0	0	0	0	0	0	0
167	2	14	2	1	1	2	50	3	1	1	1	0	1	0	0	0	1	1	0	0	0	1	0	1	1
183	2	11	1	1	1	1	37	1	3	1	2	1	0	0	0	0	1	0	0	0	0	0	0	0	0
209	1	11	1	1	1	2	44	2	2	1	2	0	0	0	0	0	1	0	0	0	0	0	0	0	0
207	2	10	1	1	1	2	39	1	3	1	2	1	0	0	0	0	1	0	0	0	0	0	0	0	0
135	2	16	3	1	2	1	38	1	2	1	2	1	0	0	0	0	1	1	0	0	0	1	0	1	1
163	1	9	1	1	1	2	29	1	1	2	2	2	0	0	0	0	1	1	1	1	1	1	1	1	2
166	2	13	2	1	1	2	33	1	2	1	1	2	0	0	0	1	1	1	0	0	0	1	0	1	1
275	2	15	3	1	1	1	45	2	2	1	2	0	0	0	0	0	0	0	0	0	0	0	0	0	0
155	1	9	1	1	1	2	36	1	2	1	1	1	0	1	1	0	1	0	0	0	0	0	0	0	0
185	1	12	2	1	1	2	43	2	2	1	2	0	0	0	0	0	1	0	0	0	0	0	0	0	0
152	2	17	3	2	1	2	48	2	1	1	2	0	0	0	0	0	1	0	0	0	0	0	0	0	0
242	1	13	2	1	1	2	36	1	1	1	2	0	0	0	0	0	1	1	0	0	0	1	0	1	1
210	2	12	2	1	1	2	37	1	1	1	2	0	0	1	1	0	1	0	0	0	0	0	0	0	0
236	1	14	2	1	1	2	43	2	1	1	2	0	0	0	0	0	1	0	0	0	0	0	0	0	0
128	1	17	3	2	1	2	47	2	1	1	2	0	0	0	0	0	1	0	0	0	0	0	0	0	0
130	1	13	2	1	1	2	37	1	2	1	2	0	0	0	1	0	1	0	0	0	0	0	0	0	0
262	2	13	2	1	2	1	50	3	2	1	2	0	0	0	0	0	1	0	0	0	0	0	0	0	0
129	1	14	2	1	1	1	40	2	2	1	2	0	0	0	0	0	1	1	0	0	0	1	0	1	1
208	2	13	2	1	1	2	42	2	3	1	2	0	0	0	0	0	1	0	0	0	0	0	0	0	0
169	2	17	3	1	1	2	40	2	1	1	1	1	1	0	0	0	1	1	0	0	0	1	0	1	1
141	1	10	1	1	1	2	39	1	1	1	2	2	0	0	0	0	1	0	0	0	0	0	0	0	0
145	2	15	3	1	1	2	39	1	1	1	2	2	0	0	0	0	1	0	0	0	0	0	0	0	0
172	2	14	2	1	1	2	39	1	1	1	2	0	1	1	1	0	1	1	1	1	1	1	1	1	2
173	2	12	2	1	1	2	39	1	1	1	2	0	1	1	1	0	1	1	1	1	1	1	1	1	2
220	1	11	1	1	1	2	44	2	1	1	1	1	0	0	0	1	1	0	0	1	1	0	1	1	2
223	2	14	2	1	1	2	44	2	1	1	1	1	0	0	0	1	1	1	0	1	0	1	1	1	2
263	1	14	2	1	2	2	41	2	2	1	2	0	0	0	1	0	1	0	0	0	0	0	0	0	0
221	2	14	2	1	1	2	42	2	1	1	2	0	0	0	0	0	1	0	0	0	0	0	0	0	0
244	2	15	3	1	1	1	41	2	2	1	2	2	1	0	0	0	1	0	0	0	0	0	0	0	0
245	1	11	1	1	1	1	41	2	2	1	2	2	1	0	1	0	1	0	0	0	0	0	0	0	0
246	2	11	1	1	1	2	37	1	1	1	2	2	0	0	0	0	1	0	0	0	0	0	0	0	0
247	1	13	2	1	1	2	40	2	1	1	2	1	0	0	0	0	1	0	0	0	0	0	0	0	0
248	2	17	3	1	1	1	46	2	2	1	1	0	0	0	0	0	1	0	0	0	0	0	0	0	0
249	2	10	1	1	1	1	46	2	2	1	1	0	0	0	0	0	1	0	0	0	0	0	0	0	0
264	2	12	2	1	2	2	35	1	2	2	2	0	0	0	0	0	1	0	0	1	0	0	1	1	1
257	2	10	1	1	1	2	40	2	2	1	2	0	0	0	0	0	1	0	0	0	0	0	0	0	0
261	1	11	1	1	1	2	34	1	1	1	2	0	0	0	0	0	1	0	0	0	0	0	0	0	0
255	1	14	2	1	1	2	47	2	1	1	2	0	0	0	0	0	1	0	0	0	0	0	0	0	0
165	1	15	3	1	1	2	44	2	1	1	2	1	0	0	0	0	1	0	0	0	0	0	0	0	0
191	2	12	2	1	1	1	42	2	2	1	2	0	1	0	0	0	1	0	0	0	0	0	0	0	0
192	2	15	3	1	1	1	42	2	2	1	2	0	1	0	0	0	1	0	0	0	0	0	0	0	0
269	1	14	2	1	2	1	49	2	2	2	2	0	0	0	0	0	0	0	0	0	0	0	0	0	0
187	1	17	3	1	1	2	42	2	1	1	2	0	0	0	0	0	1	0	0	0	0	0	0	0	0
164	1	14	2	1	1	2	37	1	1	2	2	0	0	0	0	0	1	0	0	0	0	0	0	0	0
266	1	10	1	1	2	1	33	1	1	2	2	0	0	0	0	0	0	0	0	0	0	0	0	0	0
143	2	17	3	1	1	2	42	2	1	1	2	0	0	0	0	0	1	0	0	0	0	0	0	0	0
146	2	14	2	1	1	2	42	2	1	1	2	0	0	0	0	0	1	0	0	0	0	0	0	0	0
153	1	13	2	1	1	1	42	2	2	1	2	0	0	0	1	0	1	0	0	0	0	0	0	0	0
198	2	11	1	1	1	2	30	1	1	2	2	0	0	0	0	0	1	0	0	0	0	0	0	0	0
144	2	12	2	1	1	2	36	1	3	2	1	2	0	0	1	0	0	0	0	0	0	0	0	0	0
252	2	15	3	1	1	2	47	2	1	1	2	2	0	0	0	0	1	0	0	0	0	0	0	0	0
142	2	12	2	1	1	2	36	1	2	1	2	2	1	0	0	0	1	0	0	0	0	0	0	0	0
405	1	17	3	1	1	2	38	1	1	1	2	2	0	0	0	0	1	0	0	0	0	0	0	0	0
138	1	10	1	1	1	2	39	1	1	1	2	1	0	0	0	0	1	0	0	0	0	0	0	0	0
147	1	12	2	1	1	1	42	2	1	1	2	0	0	0	0	0	1	0	0	0	0	0	0	0	0
137	1	9	1	1	1	2	45	2	1	1	1	1	0	0	0	0	1	0	0	0	0	0	0	0	0
453	1	13	2	1	1	2	41	2	2	1	2	1	0	0	0	0	1	1	1	1	1	1	1	1	2
426	1	13	2	1	1	1	44	2	2	1	2	2	0	0	1	0	1	0	0	0	0	0	0	0	0
435	1	11	1	1	2	2	41	2	1	2	2	1	1	0	0	0	1	0	0	0	0	0	0	0	0
193	2	14	2	1	1	2	36	1	1	1	2	0	0	0	0	0	1	0	0	0	0	0	0	0	0
276	2	15	3	1	2	1	41	2	3	2	2	0	0	0	0	0	0	0	0	0	0	0	0	0	0
340	2	17	3	1	1	2	48	2	2	2	2	0	0	0	0	1	1	0	0	0	0	0	0	0	0
387	1	14	2	1	1	1	37	1	1	1	2	0	0	0	0	0	1	0	0	0	0	0	0	0	0
278	2	14	2	1	2	2	38	1	2	2	2	0	0	0	0	0	0	0	0	0	0	0	0	0	0
333	1	14	2	1	1	1	37	1	1	1	2	1	0	0	0	0	1	0	0	0	0	0	0	0	0
277	1	12	2	1	1	2	34	1	3	1	2	0	0	1	0	1	0	0	0	0	0	0	0	0	0
280	1	15	3	1	2	2	42	2	3	1	2	0	0	0	0	0	0	0	0	0	0	0	0	0	0
281	2	11	1	1	2	1	31	1	3	1	2	0	0	0	0	0	0	0	0	0	0	0	0	0	0
102	1	13	2	1	2	1	49	2	1	1	2	0	0	1	0	0	1	0	0	0	0	0	0	0	0
41	2	14	2	1	2	2	37	1	2	2	2	0	0	0	0	0	1	0	0	0	0	0	0	0	0
28	1	14	2	1	1	1	43	2	2	1	2	0	0	0	0	0	1	1	0	0	0	1	0	1	1
34	1	16	3	1	2	2	43	2	2	1	2	1	0	1	1	0	1	0	0	0	0	0	0	0	0
30	2	11	1	1	1	2	30	1	2	1	1	1	0	0	0	0	1	1	0	0	1	1	1	1	2
413	2	10	1	1	1	1	42	2	2	1	2	2	0	0	0	0	1	0	0	0	0	0	0	0	0
121	1	11	1	1	2	2	42	2	2	1	2	0	0	0	0	0	1	0	0	0	0	0	0	0	0
279	1	15	3	1	2	1	43	2	2	1	1	2	0	0	1	0	1	1	0	1	0	1	1	1	2
229	1	13	2	1	2	2	47	2	2	1	2	0	0	0	0	0	1	0	0	0	0	0	0	0	0
432	1	16	3	1	2	2	44	2	2	1	2	2	0	0	0	0	1	0	0	0	0	0	0	0	0
2	2	10	1	1	1	2	29	1	2	1	1	1	0	0	0	0	1	0	0	0	0	0	0	0	0
3	1	9	1	1	1	2	29	1	2	1	1	1	1	0	0	0	1	1	0	0	0	1	0	1	1
351	1	15	3	1	2	1	42	2	2	1	2	0	0	1	1	0	1	0	0	0	0	0	0	0	0
436	2	14	2	1	1	2	39	1	2	1	2	2	1	0	0	0	0	0	0	0	0	0	0	0	0
434	2	10	1	1	1	1	40	2	2	1	2	0	0	0	0	0	0	0	0	0	0	0	0	0	0
113	2	17	3	1	1	2	48	2	1	1	2	0	1	0	0	0	0	0	0	0	0	0	0	0	0
93	2	11	1	1	1	1	36	1	1	2	2	0	0	0	0	0	1	0	0	0	0	0	0	0	0
76	1	11	1	1	1	2	35	1	1	2	2	1	0	0	0	0	1	0	0	0	0	0	0	0	0
9	1	10	1	1	1	2	39	1	1	2	2	1	0	0	0	0	0	0	0	0	0	0	0	0	0
444	2	12	2	1	1	2	36	1	1	2	2	0	0	1	0	0	0	0	0	0	0	0	0	0	0
195	2	13	2	1	1	2	37	1	1	1	2	1	0	0	0	0	0	0	0	0	0	0	0	0	0
431	1	13	2	1	1	2	37	1	1	1	2	1	0	0	0	0	0	0	0	0	0	0	0	0	0
81	2	13	2	2	2	2	37	1	2	1	2	2	0	0	0	1	0	0	0	0	0	0	0	0	0
455	1	17	3	2	2	2	46	2	1	1	2	2	0	0	1	1	1	1	0	1	0	1	1	1	2
337	2	13	2	2	1	2	45	2	1	1	2	1	0	1	1	0	1	1	1	1	0	1	1	1	2
288	2	9	1	2	2	2	30	1	1	1	2	0	0	1	0	0	1	0	0	0	0	0	0	0	0
214	2	14	2	1	2	1	41	2	2	1	2	0	0	1	1	0	1	1	1	1	0	1	1	1	2
75	1	14	2	1	1	1	42	2	3	1	2	0	0	0	0	0	1	0	0	0	0	0	0	0	0
258	1	13	2	1	1	1	44	2	2	1	1	0	0	1	1	0	1	1	1	0	0	1	0	1	2
109	1	9	1	1	2	2	42	2	1	1	2	0	0	0	0	1	1	0	0	0	0	0	0	0	0
454	1	13	2	1	2	2	50	3	2	1	2	0	0	0	0	1	1	0	0	0	0	0	0	0	0
